# Supplementary material for: Development and validation of an occurrence-based healthy dietary diversity (ORCHID) score easy to operationalise in dietary prevention interventions in older adults: a French study
Source: Br J Nutr. 2023 Nov 8;131(6):1053–63. doi: 10.1017/S0007114523002520 (PMC10876453; doi:10.1017/S0007114523002520)
Supplement: Jacquemot et al. supplementary material 6 — Jacquemot et al. supplementary material [file S0007114523002520sup006.zip]

Archive with 1 entries (1 files):
- BJN-23-0231_Anne-Fleur_Jacquemot_Supplemental_material_2.Rmd
