# Supplementary material for: Development and validation of an occurrence-based healthy dietary diversity (ORCHID) score easy to operationalise in dietary prevention interventions in older adults: a French study
Source: Br J Nutr. 2023 Nov 8;131(6):1053–63. doi: 10.1017/S0007114523002520 (PMC10876453; doi:10.1017/S0007114523002520)
Supplement: Jacquemot et al. supplementary material 6 — Jacquemot et al. supplementary material [file S0007114523002520sup006.zip › BJN-23-0231_Anne-Fleur_Jacquemot_Supplemental_material_2.Rmd]

---
title: "ORCHID_Calculation_3_R24"
author: "Anne-Fleur Jacquemot"
date: "2023-06-01"
output: html_document
---

```{r setup, include=FALSE}
knitr::opts_chunk$set(echo = TRUE)
```

```{r pressure, echo=FALSE}
library(tidyverse)

```

``
# data import
```{r}
data_senior_food_24H <- read_csv2("supplemental_material_3.csv")
data_senior_food_FPQ <- read_csv2("supplemental_material_4.csv") 

```
# Calculation of occurences

```{r}

#check of half portion 

portion = data_senior_food_24H %>%
  group_by(NOIND, R24_num, aliment_code_INCA3) %>%
  summarise(daily_portion = sum(qte_conso)) %>% # I check if over the whole day at least half of a portion of ORCHID food group are eaten
  ungroup()


#calculation of number of occurrences

#Calculation of oils occurrences


occu_oils = data_senior_food_24H %>%
  filter(ORCHID_food_group == "Oils") %>%
  ungroup() %>%
  dplyr::select(NOIND, ORCHID_food_group, aliment_code_INCA3) %>%
  distinct() %>%
  mutate(occ_alim_h = if_else(aliment_code_INCA3 == 1093, 2, 1)) %>% #1093 = mix oils, it count for double
  group_by(NOIND, ORCHID_food_group) %>%
  summarise(occ_alim_h = sum(occ_alim_h))

# I calculate the occurrences number of ORCHID food group for the three 24h recalls taken into account the portion

nb_occ_24H = data_senior_food_24H %>%
  left_join(portion , by = c("NOIND", "aliment_code_INCA3", "R24_num")) %>%
  
  mutate(
    half_portion = portion / 2,
    half_portion_ck = if_else(daily_portion < half_portion, 1, 0)
  ) %>% #
  filter(half_portion_ck != 1) %>% # I remove the food for with the daily quantity eaten is below half a standard portion
  group_by(NOIND, ORCHID_food_group) %>%
  summarise(occ_alim = n()) %>% # calculation of occurrences
  left_join(occu_oils) %>% # addition of oils occurrences
  mutate(occ_alim = ifelse(is.na(occ_alim_h), occ_alim, occ_alim_h)) %>%
  dplyr::select(!occ_alim_h)


#
nb_occ_FPQ = data_senior_food_FPQ %>%
  mutate(occ_alim = if_else(freq < 1 &
                              freq != 0, 1, round(freq)))# I round off the values

nb_occ = nb_occ_24H %>% bind_rows(nb_occ_FPQ %>% select(!c(type, freq, numfamille_ORCHID))) #I put together occurrences from 24 recalls and FPQ


#ORCHID Calculation

Calculation_ORCHID_component = nb_occ %>% mutate(
  score =
    case_when(
      ORCHID_food_group %in%  c(
        "Lean fish and shellfish",
        "Nuts",
        "Legumes",
        "Fatty fish",
        "Fruits",
        "Vegetables",
        "Wholemeal or Semi-Wholemeal Products",
        "Poultry"
      ) ~ occ_alim * 2,
      # positive rating system
      ORCHID_food_group %in% c("Meat excluding poultry", "Cooked ham") &
        occ_alim > 1.5 ~ (occ_alim - 1.5) * (-1),
      # threshold rating system
      ORCHID_food_group %in% c(
        "Butter, margarine, fresh cream",
        "Salted aperitif products",
        "Sweetened drinks (including juice)"
      ) & occ_alim > 3 ~ (occ_alim - 3) * (-2),
      ORCHID_food_group == "Sweetened products (including sugar)" &
        occ_alim > 9 ~ (occ_alim - 9) * (-2),
      TRUE ~ occ_alim   #all other cases
    )
)


ORCHID = Calculation_ORCHID_component %>% select(NOIND, score) %>% group_by(NOIND) %>% summarise (score = sum(score)) #I calculate the score for each individual


#Data Export

write_csv (Calculation_ORCHID_component,
           "Calculation_ORCHID_component.csv")
write_csv (ORCHID, "ORCHID.csv")
