# Supplementary material for: Development and validation of an occurrence-based healthy dietary diversity (ORCHID) score easy to operationalise in dietary prevention interventions in older adults: a French study
Source: Br J Nutr. 2023 Nov 8;131(6):1053–63. doi: 10.1017/S0007114523002520 (PMC10876453; doi:10.1017/S0007114523002520)
Supplement: Jacquemot et al. supplementary material 7 — Jacquemot et al. supplementary material [file S0007114523002520sup007.csv]

NOIND	aliment_libelle_FX	aliment_code_INCA3	qte_conso	R24_num	type	ORCHID_food_group	numfamille_ORCHID	gpe_INCA3	portion
1	Puff pastry, Food industry prepared,Dried vine fruits (raisins etc.),Plastic	3516	45	1	24H	Sweetened products (including sugar)	19	6	80
1	White sugar	1127	6	1	24H	Sweetened products (including sugar)	19	28	5
1	Liquorice candies, With added sugar,Paper foil	2771	50	1	24H	Sweetened products (including sugar)	19	27	30
1	Mandarins and similar-	168	142	1	24H	Fruits	15	24	80
1	Buns, Food industry prepared,Cow milk,Plastic	3517	70	1	24H	Sweetened products (including sugar)	19	6	80
1	Cheese, saint marcellin, Made from pasteurised milk,Paper foil	3774	55	1	24H	Cheese	9	9	30
1	Trouts, Dices / sticks,Outside light brown,W/o skin,Microwave-cooking,Chilling	4052	72	1	24H	Lean fish and shellfish	7	18	100
1	Rice grain, long-grain, In air (normal atmosphere),Steaming,Canning / jarring	504	185	1	24H	Refined starches (including bread) and potatoes	12	4	200
1	Canned sardines, Whole/unsplit form, including artificial forms,Ready-to-eat,Other,In vegetable oils other than olive,With added salt,Metal,With skin,Smoking	1012	95	1	24H	Fatty fish	6	18	100
1	White sugar	1127	6	2	24H	Sweetened products (including sugar)	19	28	5
1	Butter biscuits, Paperboard	2657	37,5	2	24H	Sweetened products (including sugar)	19	6	30
1	Milk chocolate, Dices / sticks,With added sugar	1885	100	2	24H	Sweetened products (including sugar)	19	27	30
1	Liquorice candies, Drops or similar small forms,With added sugar	2766	6	2	24H	Sweetened products (including sugar)	19	27	30
1	Dried nuts and related flours and powders, Without added salt,Plastic,Peanuts,Grilling/griddling (high temperature cooking)	175	50	2	24H	Nuts	11	26	15
1	Potatoes, Dices / sticks,Fresh,W/o peel,Reheating	1	70	2	24H	Refined starches (including bread) and potatoes	12	23	150
1	Cheese, brie, Made from pasteurised milk,Full fat,Paper foil	236	30	2	24H	Cheese	9	9	30
1	Carrots, Dices / sticks,Fresh,Reheating	53	13,5	2	24H	Vegetables	14	21	80
1	Wheat semolina, Food industry prepared,Cow milk	3517	70	2	24H	Sweetened products (including sugar)	19	6	80
1	Ice cream, milk-based, Other,Bitter chocolate,Chocolate coating	3009	73,700005	2	24H	Sweetened products (including sugar)	19	11	100
1	Rabbit fresh meat, Dices / sticks,Meat inside “medium”,Outside brown,Plastic,Reheating,Chilling	873	20	2	24H	Poultry (and rabbits)	1	15	100
1	Salami-type sausage, 12 % fat,Pig muscle,Plastic,Chilling	945	40	2	24H	Deli meat excluding cooked ham	4	17	50
1	White sugar	1127	6	3	24H	Sweetened products (including sugar)	19	28	5
1	Butter biscuits	2657	50	3	24H	Sweetened products (including sugar)	19	6	30
1	Liquorice candies, With added sugar,Paper foil	2771	50	3	24H	Sweetened products (including sugar)	19	27	30
1	Milk chocolate, Dices / sticks,With added sugar	1885	100	3	24H	Sweetened products (including sugar)	19	27	30
1	Dried nuts and related flours and powders, With added salt,Plastic,Peanuts,Grilling/griddling (high temperature cooking)	175	30	3	24H	Nuts	11	26	15
1	Albacore, Slices, steaks or other flat cuts,Fresh,W/o skin,Raw, no heat treatment	4036	93	3	24H	Fatty fish	6	18	100
1	Lettuces	5003	70	3	24H	Vegetables	14	21	80
1	Boiled eggs, Egg yolk solid,Egg white solid,Hen eggs	4232	100	3	24H	Eggs	5	14	100
1	White sugar	1127	20	3	24H	Sweetened products (including sugar)	19	28	5
1	Strawberries, Chilling	136	500	3	24H	Fruits	15	24	80
1	Strawberries, Chilling	136	500	3	24H	Fruits	15	25	80
1	Buns, Food industry prepared,Cow milk,Plastic	3517	70	3	24H	Sweetened products (including sugar)	19	6	80
1	Cheese, chevre mould ripened, Plastic,Chilling	1901	20	3	24H	Cheese	9	9	30
1	Cherry tomatoes, With peel,Raw, no heat treatment,Chilling	46	115	3	24H	Vegetables	14	21	80
2	Firm/semi-hard cheese (gouda and edam type), Goat milk	317	20	1	24H	Cheese	9	9	30
2	Cottage cheese, Prepared by artisan,Full fat,Cow milk	222	100	1	24H	Milk and fresh-milk dairy	8	8	125
2	Wheat bread and rolls, semi-brown, Prepared by artisan,Ready-to-eat	524	15,05	1	24H	Semi- or wholemeal cereal products (including bread)	13	1	50
2	Primary derivatives from nuts and similar seeds, Food industry prepared,Other,Hazelnuts,White sugar	5118	7,5	1	24H	Sweetened products (including sugar)	19	27	5
2	Dried prunes	163	24	1	24H	Fruits	15	24	80
2	Fruit juices (100% from named source), Food industry prepared,Glass,Sea buckthorns	3246	15,599999	1	24H	Sweetened drinks (including juice)	20	32	200
2	Almonds, Whole/unsplit form, including artificial forms,With added salt,Plastic	174	25	1	24H	Nuts	11	26	15
2	Courgettes, With peel,Steaming,Chilling	35	172	1	24H	Vegetables	14	21	80
2	Olive oils, Plastic	1083	0,39999998	1	24H	Oils	16	13	8
2	Calf fresh meat, Other,Meat inside “medium”,Outside brown,Plastic,Mincing / chopping / cutting,Pan frying / shallow frying,Chilling,Freezin	4062	20	1	24H	Meat excluding poultry	2	15	100
2	Wheat bread and rolls, semi-brown, Prepared by artisan,Ready-to-eat	524	15,05	1	24H	Semi- or wholemeal cereal products (including bread)	13	1	50
2	Almonds, Whole/unsplit form, including artificial forms,With added salt,Plastic	174	25	1	24H	Nuts	11	26	15
2	Asparagus, Green,Steaming,Chilling	2548	90,000008	1	24H	Vegetables	14	21	80
2	Onions, Fresh,Raw, no heat treatment	3474	5	1	24H	Vegetables	14	21	80
2	Sesame seeds	190	14,4	1	24H	Nuts	11	26	15
2	Apples, Fresh,With peel,Raw, no heat treatment	160	91,669998	1	24H	Fruits	15	24	80
2	Fruit pie-tarts, Home prepared (family, social networks, proxies),Apricots	4012	46	1	24H	Sweetened products (including sugar)	19	6	80
2	Mascarpone, Full fat	3371	31,199999	1	24H	Cheese	9	9	30
2	Custard, Whole/unsplit form, including artificial forms,Home prepared (family, social networks, proxies),Milk	2158	60	1	24H	Sweetened products (including sugar)	19	10	100
2	Asparagus, Green,Steaming,Chilling	2548	48,600002	1	24H	Vegetables	14	21	80
2	Wheat bread and rolls, semi-brown, Prepared by artisan,Ready-to-eat	524	15,05	1	24H	Semi- or wholemeal cereal products (including bread)	13	1	50
2	Cucumbers, W/o peel,Raw, no heat treatment	33	32	1	24H	Vegetables	14	21	80
2	Apricots, Fresh,With peel,Raw, no heat treatment	122	94	1	24H	Fruits	15	24	80
2	Apricots, Fresh,With peel,Raw, no heat treatment	122	94	1	24H	Fruits	15	25	80
2	Smoked salmon, Ready-to-eat,With added salt,Plastic,Chilling	4228	20	2	24H	Fatty fish	6	18	100
2	Yoghurt, sheep milk, plain, Food industry prepared,Full fat,Without added sugar,Plastic	213	125	2	24H	Milk and fresh-milk dairy	8	8	125
2	Wheat bread and rolls, brown or wholemeal, Food industry prepared,Ready-to-eat	529	19,35	2	24H	Semi- or wholemeal cereal products (including bread)	13	2	50
2	Jam, apricots, Home prepared (family, social networks, proxies),With added sugar	1134	35,619999	2	24H	Sweetened products (including sugar)	19	28	5
2	Apples, Fresh,With peel,Raw, no heat treatment	160	91,669998	2	24H	Fruits	15	24	80
2	Gilthead seabream, Whole/unsplit form, including artificial forms,Outside brown,W/o skin,Roasting,Chilling	991	150	2	24H	Lean fish and shellfish	7	18	100
2	Jam, apricots, Home prepared (family, social networks, proxies),With added sugar	1134	26,715	2	24H	Sweetened products (including sugar)	19	28	5
2	French beans (with pods), Steaming,Chilling	38	80,25	2	24H	Vegetables	14	21	80
2	Dried nuts and related flours and powders, Whole/unsplit form, including artificial forms,Without added salt,Almonds	174	25	2	24H	Nuts	11	26	15
2	Wheat bread and rolls, brown or wholemeal, Food industry prepared,Ready-to-eat	529	9,6750002	2	24H	Semi- or wholemeal cereal products (including bread)	13	2	50
2	Yoghurt, cow milk, plain, Full fat,Without added sugar,Plastic	216	125	2	24H	Milk and fresh-milk dairy	8	8	125
2	Milk chocolate, Dices / sticks,With added sugar,Aluminium,Filling	1148	20	2	24H	Sweetened products (including sugar)	19	27	30
2	Apricots, Fresh,With peel,Raw, no heat treatment	122	56,400002	2	24H	Fruits	15	24	80
2	Apricots, Fresh,With peel,Raw, no heat treatment	122	56,400002	2	24H	Fruits	15	25	80
2	Dried nuts and related flours and powders, Whole/unsplit form, including artificial forms,Without added salt,Almonds	174	25	2	24H	Nuts	11	26	15
2	Wheat bread and rolls, brown or wholemeal, Food industry prepared,Ready-to-eat	529	19,35	2	24H	Semi- or wholemeal cereal products (including bread)	13	2	50
2	Canned sardines, Whole/unsplit form, including artificial forms,Ready-to-eat,In olive oil,With added salt,Metal,With skin	1012	40	2	24H	Fatty fish	6	18	100
2	Olive oils, Plastic	1083	13,05	2	24H	Oils	16	13	8
2	Wheat bread and rolls, brown or wholemeal, Food industry prepared,Ready-to-eat	529	19,35	2	24H	Semi- or wholemeal cereal products (including bread)	13	2	50
2	Jam, apricots, Home prepared (family, social networks, proxies),With added sugar	1134	35,619999	2	24H	Sweetened products (including sugar)	19	28	5
2	Yoghurt, cow milk, plain	213	125	3	24H	Milk and fresh-milk dairy	8	8	125
2	Firm/semi-hard cheese (gouda and edam type), Paper foil,Sheep milk	317	19,5	3	24H	Cheese	9	9	30
2	Multigrain (not only rye-wheat) bread and rolls, Food industry prepared,Ready-to-eat	526	64,5	3	24H	Semi- or wholemeal cereal products (including bread)	13	1	50
2	Apples, Fresh,With peel,Raw, no heat treatment	3630	140,62	3	24H	Fruits	15	24	80
2	Multigrain (not only rye-wheat) bread and rolls, Food industry prepared,Ready-to-eat	526	64,5	3	24H	Semi- or wholemeal cereal products (including bread)	13	1	50
2	Cheese, camembert, Made from raw or low heat-treated milk,Paper foil	241	61	3	24H	Cheese	9	9	30
2	Yoghurt, cow milk, plain	213	125	3	24H	Milk and fresh-milk dairy	8	8	125
2	Apples, Fresh,With peel,Raw, no heat treatment	3630	140,62	3	24H	Fruits	15	24	80
2	Dried nuts and related flours and powders, Whole/unsplit form, including artificial forms,Without added salt,Almonds	174	28	3	24H	Nuts	11	26	15
2	Yoghurt, cow milk, plain	213	125	3	24H	Milk and fresh-milk dairy	8	8	125
2	Mixed vegetable salad, Home prepared (family, social networks, proxies),Chilling	9519	161	3	24H	Vegetables	14	21	80
3	White sugar	1127	18	1	24H	Sweetened products (including sugar)	19	28	5
3	Juice, lemon, Home prepared (family, social networks, proxies)	3246	41,599998	1	24H	Sweetened drinks (including juice)	20	32	200
3	Créme fraiche and other mild variants of sour cream, Liquid,4 % fat,Flexible formed container,Laminated paperboard–plastic-metal,Chilling	2411	2,4250002	1	24H	Butter, margarine, fresh cream	17	12	8
3	Wheat bread and rolls, white (refined flour), Prepared by artisan,Ready-to-eat	520	125	1	24H	Refined starches (including bread) and potatoes	12	1	50
3	Butter, With added salt,Average strength,Full fat,Paper foil	1101	10	1	24H	Butter, margarine, fresh cream	17	12	8
3	Juice, citrus, Plastic,Oranges and similar-,Lemons,Grapefruits	3247	124,8	1	24H	Sweetened drinks (including juice)	20	32	200
3	Lettuces	22	100	1	24H	Vegetables	14	21	80
3	Cow, ox or bull fresh meat, Other,Meat inside “raw”,Outside light brown,Pan frying / shallow frying,Chilling	729	120	1	24H	Meat excluding poultry	2	15	100
3	Potato boiled, Dices / sticks,Fresh,W/o peel	1	102,5	1	24H	Refined starches (including bread) and potatoes	12	23	150
3	Table grapes, With peel,Chilling	2398	247,38	1	24H	Fruits	15	24	80
3	Table grapes, With peel,Chilling	2398	247,38	1	24H	Fruits	15	25	80
3	Butter, Without added salt,Full fat,Paper foil	1099	4,7999997	1	24H	Butter, margarine, fresh cream	17	12	8
3	Other desserts spoonable, Whole/unsplit form, including artificial forms,Home prepared (family, social networks, proxies),Hen eggs,Bitter chocolate	438	200	1	24H	Sweetened products (including sugar)	19	10	80
3	Wheat bread and rolls, white (refined flour), Prepared by artisan,Ready-to-eat	520	23,099998	1	24H	Refined starches (including bread) and potatoes	12	1	50
3	Lettuces	22	100	1	24H	Vegetables	14	21	80
3	Juice, lemon, Home prepared (family, social networks, proxies)	3246	20,799999	2	24H	Sweetened drinks (including juice)	20	32	200
3	Créme fraiche and other mild variants of sour cream, Liquid,16 % fat,Flexible formed container,Laminated paperboard–plastic-metal,Chilling	2411	2,4250002	2	24H	Butter, margarine, fresh cream	17	12	8
3	White sugar	1127	6	2	24H	Sweetened products (including sugar)	19	28	5
3	White sugar	1127	6	2	24H	Sweetened products (including sugar)	19	28	5
3	Créme fraiche and other mild variants of sour cream, Liquid,16 % fat,Flexible formed container,Laminated paperboard–plastic-metal,Chilling	2411	2,4250002	2	24H	Butter, margarine, fresh cream	17	12	8
3	White sugar	1127	6	2	24H	Sweetened products (including sugar)	19	28	5
3	Créme fraiche and other mild variants of sour cream, Liquid,16 % fat,Flexible formed container,Laminated paperboard–plastic-metal,Chilling	2411	2,4250002	2	24H	Butter, margarine, fresh cream	17	12	8
3	Soft drink, with fruit juice (fruit content below the minimum for nectars), Citrus fruits,With added sugar,Plastic,Carbonating	1462	144,2	2	24H	Sweetened drinks (including juice)	20	31	200
3	Wheat bread and rolls, white (refined flour), Prepared by artisan,Ready-to-eat	520	125	2	24H	Refined starches (including bread) and potatoes	12	1	50
3	Butter, With added salt,Average strength,Full fat,Paper foil	1101	22	2	24H	Butter, margarine, fresh cream	17	12	8
3	Animal fats and oils (processed fat from animal tissue), Paper foil	1115	5,52	2	24H	Butter, margarine, fresh cream	17	12	8
3	Peanut oil, edible, Plastic	1082	13,8	2	24H	Oils	16	13	8
3	Fries (finger chips), Home prepared (family, social networks, proxies),Outside light brown,Deep frying	4127	46	2	24H	Refined starches (including bread) and potatoes	12	23	150
3	Horse, minced meat, Raw, no heat treatment,Chilling	787	119,99999	2	24H	Meat excluding poultry	2	15	100
3	Hen egg yolk, Raw, no heat treatment	1080	17	2	24H	Eggs	5	14	100
3	Mixed green salad	3779	55	2	24H	Vegetables	14	21	80
3	Shallots and similar-, Fresh,Raw, no heat treatment	90	9,7200003	2	24H	Vegetables	14	21	80
3	Soft drink, with fruit juice (fruit content below the minimum for nectars), Citrus fruits,With added sugar,Plastic,Carbonating	1462	144,2	2	24H	Sweetened drinks (including juice)	20	31	200
3	Wheat bread and rolls, white (refined flour), Prepared by artisan,Ready-to-eat	520	11,549999	2	24H	Refined starches (including bread) and potatoes	12	1	50
3	Peanut oil, edible, Plastic	1082	13,8	2	24H	Oils	16	13	8
3	Mixed green salad	3779	100	2	24H	Vegetables	14	21	80
3	Juice, lemon, Home prepared (family, social networks, proxies)	3246	41,599998	3	24H	Sweetened drinks (including juice)	20	32	200
3	White sugar	1127	18	3	24H	Sweetened products (including sugar)	19	28	5
3	Wheat bread and rolls, white (refined flour), Prepared by artisan,Ready-to-eat	520	31,499998	3	24H	Refined starches (including bread) and potatoes	12	1	50
3	Butter, With added salt,Average strength,Full fat,Paper foil	1101	7,930284	3	24H	Butter, margarine, fresh cream	17	12	8
3	Soft drink, with fruit juice (fruit content below the minimum for nectars), Citrus fruits,Low / Reduced sugar,Plastic,Carbonating	1462	144,2	3	24H	Sweetened drinks (including juice)	20	31	200
3	Croutons, Plastic	580	6	3	24H	Refined starches (including bread) and potatoes	12	1	50
3	Crackers and breadsticks, Full fat,With added salt,Common laminated dough,Plastic	627	40	3	24H	Salted aperitif products	18	40	30
3	Dried nuts and related flours and powders, With added salt,Plastic,Peanuts,Grilling/griddling (high temperature cooking)	175	50	3	24H	Nuts	11	26	15
3	Plain cakes, Whole/unsplit form, including artificial forms,Home prepared (family, social networks, proxies),Pineapples	3156	137	3	24H	Sweetened products (including sugar)	19	6	80
3	Peanut oil, edible, Plastic	1082	13,8	3	24H	Oils	16	13	8
3	Lettuces	22	100	3	24H	Vegetables	14	21	80
3	Fries (finger chips), Home prepared (family, social networks, proxies),Outside light brown,Deep frying	4127	70	3	24H	Refined starches (including bread) and potatoes	12	23	150
3	Shortcrust (pies -tarts), Home prepared (family, social networks, proxies),Jam of fruit / vegetables,Grapes and similar fruits	4015	249	3	24H	Sweetened products (including sugar)	19	6	80
3	Animal fats and oils (processed fat from animal tissue), Paper foil	1115	8,3999996	3	24H	Butter, margarine, fresh cream	17	12	8
3	Cheese, saint paulin	314	84	3	24H	Cheese	9	9	30
3	White sugar	1127	6	3	24H	Sweetened products (including sugar)	19	28	5
3	Horse, minced meat, Raw, no heat treatment,Chilling	787	119,99999	3	24H	Meat excluding poultry	2	15	100
4	Cow milk, Liquid,Fat free,Plastic,UHT	207	120,16667	1	24H	Milk and fresh-milk dairy	8	7	150
4	Butter, Without added salt,Full fat,Paper foil	1099	14,27451	1	24H	Butter, margarine, fresh cream	17	12	8
4	Rusk, refined flour	560	16,559999	1	24H	Refined starches (including bread) and potatoes	12	1	50
4	Cow milk, Liquid,Fat free,Plastic,UHT	207	41,199997	1	24H	Milk and fresh-milk dairy	8	7	150
4	Chicken fresh meat, Slices, steaks or other flat cuts,Meat inside “medium”,Outside brown,Roasting,Chilling	847	102	1	24H	Poultry (and rabbits)	1	16	100
4	Firm/semi-hard cheese (gouda and edam type), Plastic,Sheep milk	2137	23	1	24H	Cheese	9	9	30
4	Tomatoes, Fresh,With peel,Raw, no heat treatment	45	97,849998	1	24H	Vegetables	14	21	80
4	Apples, Fresh,W/o peel,Raw, no heat treatment	160	152,45999	1	24H	Fruits	15	24	80
4	Multigrain (not only rye-wheat) bread and rolls, Prepared by artisan,Ready-to-eat	526	60	1	24H	Semi- or wholemeal cereal products (including bread)	13	1	50
4	Jam, plums, Home prepared (family, social networks, proxies),With added sugar,Back yard farming - growing	1134	13,7	1	24H	Sweetened products (including sugar)	19	28	5
4	Firm/semi-hard cheese (gouda and edam type), Plastic,Sheep milk	2137	20	1	24H	Cheese	9	9	30
4	Soft drink, with fruit juice (fruit content below the minimum for nectars), Cranberries,Plastic	1468	183,75	1	24H	Sweetened drinks (including juice)	20	31	200
4	Butter, Without added salt,Full fat,Aluminium	1099	10	2	24H	Butter, margarine, fresh cream	17	12	8
4	Rusk, refined flour	560	41,400002	2	24H	Refined starches (including bread) and potatoes	12	1	50
4	Juice, cranberry, Plastic,Reconstitution from concentrate, powder or other dehydrated form	3247	145,59999	2	24H	Sweetened drinks (including juice)	20	32	200
4	Cow milk, Liquid,Fat free,Plastic,UHT,Statical sterilisation (in batch or package)	207	120,16667	2	24H	Milk and fresh-milk dairy	8	7	150
4	Crackers and breadsticks, Other,Aluminium,Filling	3178	18	2	24H	Salted aperitif products	18	40	30
4	Pan-fried potato, Home prepared (family, social networks, proxies),Other,Outside dark brown/slightly burned,W/o peel,Back yard farming - growing,Pan frying / shallow frying	3639	15,599999	2	24H	Refined starches (including bread) and potatoes	12	23	150
4	Swedes, Dices / sticks,Steaming,Chilling	58	43,200001	2	24H	Vegetables	14	21	80
4	Cheese, gruyere, Dices / sticks,Made from raw or low heat-treated milk,Plastic	3205	10	2	24H	Cheese	9	9	30
4	Prawn, giant tiger, Whole/unsplit form, including artificial forms,Stewing,Freezing	1036	76	2	24H	Lean fish and shellfish	7	19	75
4	Sunflower seed oil, edible, Plastic	1091	1,2479999	2	24H	Oils	16	13	8
4	Choux pastry, Home prepared (family, social networks, proxies),Custard,Filling	1278	320	2	24H	Sweetened products (including sugar)	19	6	80
4	Duck fresh meat, Leg (as part-nature),Meat inside “ well done”,Outside brown,W/o skin,Back yard farming - growing,Roasting,Chilling	860	61,200001	2	24H	Poultry (and rabbits)	1	16	100
4	Custard, Whole/unsplit form, including artificial forms,Home prepared (family, social networks, proxies),Milk	2158	300	2	24H	Sweetened products (including sugar)	19	10	100
4	Butter, Without added salt,Full fat,Aluminium	1099	14,27451	3	24H	Butter, margarine, fresh cream	17	12	8
4	Cow milk, Liquid,Fat free,Plastic,UHT	207	120,16667	3	24H	Milk and fresh-milk dairy	8	7	150
4	Soft drink, with fruit juice (fruit content below the minimum for nectars), Cranberries,Artificial sweeteners (e.g., aspartam, saccharine),Plastic	1468	220,83333	3	24H	Sweetened drinks (including juice)	20	31	200
4	Wheat bread and rolls, white (refined flour), Food industry prepared,Ready-to-eat,Grapes and similar fruits,Apples	520	75,599998	3	24H	Refined starches (including bread) and potatoes	12	1	50
4	Chicken fresh meat, Leg (as part-nature),Other,Meat inside “raw”,Outside brown,With skin,Roasting,Chilling	845	57,596001	3	24H	Poultry (and rabbits)	1	16	100
4	Plain cakes, Whole/unsplit form, including artificial forms,Home prepared (family, social networks, proxies),Yoghurt,Butter,Milk	1265	54	3	24H	Sweetened products (including sugar)	19	6	80
4	Cheese, gruyere, Dices / sticks,Made from raw or low heat-treated milk,Plastic	3205	20	3	24H	Cheese	9	9	30
4	Dried durum pasta, Food industry prepared,Cooking and similar thermal preparation processes,Boiling	3546	111	3	24H	Refined starches (including bread) and potatoes	12	4	200
4	Butter, Without added salt,Full fat,Aluminium	1099	4,5	3	24H	Butter, margarine, fresh cream	17	12	8
4	Tomatoes, Fresh,With peel,Raw, no heat treatment,Chilling	45	110	3	24H	Vegetables	14	21	80
4	Wheat bread and rolls, semi-brown, Prepared by artisan,Ready-to-eat	524	60	3	24H	Semi- or wholemeal cereal products (including bread)	13	1	50
4	Apples, Fresh,W/o peel,Raw, no heat treatment	160	167,09	3	24H	Fruits	15	24	80
4	Cheese, gruyere, Dices / sticks,Made from raw or low heat-treated milk,Plastic	3205	39	3	24H	Cheese	9	9	30
4	Chocolate coated confectionery, Hazelnuts,Aluminium,Nuts coating	3759	13	3	24H	Sweetened products (including sugar)	19	27	5
5	Butter, Without added salt,Full fat,Plastic	1099	1,3217139	1	24H	Butter, margarine, fresh cream	17	12	8
5	Cow milk, Liquid,Semi-skimmed,Plastic,UHT	207	8	1	24H	Milk and fresh-milk dairy	8	7	150
5	Wheat bread and rolls, white (refined flour), Prepared by artisan,Ready-to-eat	520	62,999996	1	24H	Refined starches (including bread) and potatoes	12	1	50
5	Crackers and breadsticks, Full fat,With added salt,Common laminated dough	627	12	1	24H	Salted aperitif products	18	40	30
5	Radishes	56	42	1	24H	Vegetables	14	21	80
5	Olive oils, Glass	1083	5,5999999	1	24H	Oils	16	13	8
5	Wheat bread and rolls, white (refined flour), Prepared by artisan,Ready-to-eat	520	31,499998	1	24H	Refined starches (including bread) and potatoes	12	1	50
5	Lamb fresh meat, Leg (as part-nature),Meat inside “raw”,Outside dark brown/slightly burned,Excluding visible fat,Roasting,Chilling	819	80	1	24H	Meat excluding poultry	2	15	100
5	Pan-fried potato, Home prepared (family, social networks, proxies),Other,Outside brown,W/o peel,Pan frying / shallow frying	3639	70	1	24H	Refined starches (including bread) and potatoes	12	23	150
5	Strawberries, Chilling	136	100	1	24H	Fruits	15	24	80
5	Strawberries, Chilling	136	100	1	24H	Fruits	15	25	80
5	Common mushrooms, Fresh,With peel,Raw, no heat treatment	74	28,000002	1	24H	Vegetables	14	21	80
5	Cheese, gorgonzola	377	20	1	24H	Cheese	9	9	30
5	Cream and cream products, Home prepared (family, social networks, proxies),Aerating / whipping	3001	6	1	24H	Sweetened products (including sugar)	19	10	100
5	Cream custard sponge cake, Prepared by artisan,Strawberries	1312	6,6522751	1	24H	Sweetened products (including sugar)	19	6	80
5	Yoghurt, cow milk, plain, Food industry prepared,Full fat,Without added sugar,Plastic	214	125	1	24H	Milk and fresh-milk dairy	8	8	125
5	Asparagus, White,Boiling,Chilling	93	48,600002	1	24H	Vegetables	14	21	80
5	Butter, Without added salt,Full fat,Plastic	1099	20	2	24H	Butter, margarine, fresh cream	17	12	8
5	Cow milk, Liquid,Semi-skimmed,Plastic,UHT	207	8	2	24H	Milk and fresh-milk dairy	8	7	150
5	Wheat bread and rolls, white (refined flour), Prepared by artisan,Ready-to-eat	520	31,25	2	24H	Refined starches (including bread) and potatoes	12	1	50
5	Yoghurt, cow milk, plain, Food industry prepared,Full fat,Without added sugar,Plastic	214	125	2	24H	Milk and fresh-milk dairy	8	8	125
5	Yoghurt, cow milk, plain, Food industry prepared,Full fat,Without added sugar,Plastic	214	125	2	24H	Milk and fresh-milk dairy	8	8	125
5	Cow, ox or bull fresh meat, Other,Meat inside “raw”,Outside light brown,Pan frying / shallow frying,Chilling	727	153	2	24H	Meat excluding poultry	2	15	100
5	Wheat bread and rolls, white (refined flour), Prepared by artisan,Ready-to-eat	520	22,049999	2	24H	Refined starches (including bread) and potatoes	12	1	50
5	French beans canned, Metal,Reheating	38	107	2	24H	Vegetables	14	21	80
5	Cheese, chevre mould ripened, Made from raw or low heat-treated milk,Other,Paper foil	338	39	2	24H	Cheese	9	9	30
5	Olive oils, Glass	1083	4,5	2	24H	Oils	16	13	8
5	Strawberries, Fresh,Back yard farming - growing	136	229	2	24H	Fruits	15	24	80
5	Strawberries, Fresh,Back yard farming - growing	136	229	2	24H	Fruits	15	25	80
5	Cutting lettuces, Back yard farming - growing	20	30	2	24H	Vegetables	14	21	80
5	Wheat bread and rolls, white (refined flour), Prepared by artisan,Ready-to-eat	520	84	3	24H	Refined starches (including bread) and potatoes	12	1	50
5	Cow milk, Liquid,Semi-skimmed,Plastic,UHT	207	8	3	24H	Milk and fresh-milk dairy	8	7	150
5	Yoghurt, cow milk, plain, Food industry prepared,Full fat,Without added sugar,Plastic	214	100	3	24H	Milk and fresh-milk dairy	8	8	125
5	Butter, Without added salt,Full fat,Plastic	1099	2,6434278	3	24H	Butter, margarine, fresh cream	17	12	8
5	Cottage cheese, Food industry prepared,Full fat,Without added sugar,Cow milk	222	100	3	24H	Milk and fresh-milk dairy	8	8	125
5	Pig muscle, Ready-to-eat,Excluding visible fat,Chilling	795	80	3	24H	Meat excluding poultry	2	15	100
5	Courgettes, Other,W/o peel,Pan frying / shallow frying,Chilling	35	99	3	24H	Vegetables	14	21	80
5	Carrots, Dices / sticks,Other,Pan frying / shallow frying,Chilling	53	32	3	24H	Vegetables	14	21	80
5	Wheat bread and rolls, white (refined flour), Prepared by artisan,Ready-to-eat	520	21	3	24H	Refined starches (including bread) and potatoes	12	1	50
5	Cheese, chevre mould ripened, Made from raw or low heat-treated milk,Other,Wood or cork	338	39	3	24H	Cheese	9	9	30
5	Asparagus, White,Fresh,Boiling	93	162	3	24H	Vegetables	14	21	80
5	Yoghurt, cow milk, plain, Food industry prepared,Full fat,Without added sugar,Plastic	214	100	3	24H	Milk and fresh-milk dairy	8	8	125
