# Supplementary material for: Development and validation of an occurrence-based healthy dietary diversity (ORCHID) score easy to operationalise in dietary prevention interventions in older adults: a French study
Source: Br J Nutr. 2023 Nov 8;131(6):1053–63. doi: 10.1017/S0007114523002520 (PMC10876453; doi:10.1017/S0007114523002520)
Supplement: Jacquemot et al. supplementary material 8 — Jacquemot et al. supplementary material [file S0007114523002520sup008.csv]

NOIND	ORCHID_food_group	numfamille_ORCHID	freq	type
1	Nuts	11	5,9583335	FPQ
1	Legumes	10	3,25	FPQ
1	Eggs	5	3,25	FPQ
1	Fatty fish	6	0	FPQ
1	Lean fish and shellfish	7	1,083333375	FPQ
1	Wholemeal or Semi-Wholemeal Products	13	3,25	FPQ
1	Poultry	1	4,333333375	FPQ
2	Nuts	11	3,25	FPQ
2	Legumes	10	0,625	FPQ
2	Eggs	5	1,083333375	FPQ
2	Fatty fish	6	0,125	FPQ
2	Lean fish and shellfish	7	4,625	FPQ
2	Wholemeal or Semi-Wholemeal Products	13	8,687499875	FPQ
2	Poultry	1	0,625	FPQ
3	Nuts	11	1,083333375	FPQ
3	Legumes	10	0	FPQ
3	Eggs	5	0,25	FPQ
3	Fatty fish	6	0	FPQ
3	Lean fish and shellfish	7	0,25	FPQ
3	Wholemeal or Semi-Wholemeal Products	13	1,083333375	FPQ
3	Poultry	1	0,125	FPQ
4	Nuts	11	0,125	FPQ
4	Legumes	10	0,25	FPQ
4	Eggs	5	1,083333375	FPQ
4	Fatty fish	6	0	FPQ
4	Lean fish and shellfish	7	1,333333375	FPQ
4	Wholemeal or Semi-Wholemeal Products	13	0	FPQ
4	Poultry	1	0,875	FPQ
5	Nuts	11	0,25	FPQ
5	Legumes	10	0,625	FPQ
5	Eggs	5	1,083333375	FPQ
5	Fatty fish	6	0	FPQ
5	Lean fish and shellfish	7	1,458333375	FPQ
5	Wholemeal or Semi-Wholemeal Products	13	4,333333375	FPQ
5	Poultry	1	0,25	FPQ
